# Supplementary material for: Identification and Validation of an m7G-Related lncRNAs Signature for Prognostic Prediction and Immune Function Analysis in Endometrial Cancer
Source: Genes (Basel). 2022 Jul 22;13(8):1301. doi: 10.3390/genes13081301 (PMC9330151; doi:10.3390/genes13081301)
Supplement: Supplementary file 1 [file genes-13-01301-s001.zip]

Archive with 3 entries (3 files):
- .DS_Store
- SUPPLEMENTARY INFORMATION.pdf
- SUPPLEMENTARY TABLE.pdf
